# Supplementary material for: Hidden parasite diversity in a European freshwater system
Source: Sci Rep. 2020 Feb 14;10:2694. doi: 10.1038/s41598-020-59548-5 (PMC7021786; doi:10.1038/s41598-020-59548-5)
Supplement: Supplementary file 1 — Supplementary Table S1 Raw sampling data of trematode infections in lymnaeid and planorbid snails from the Ruhr area. [file 41598_2020_59548_MOESM1_ESM.xlsx]

## Sheet: Overview
Supplementary Table S1
Publication title:	Hidden parasite diversity in a European freshwater system
Authors:	Christian Selbach, Miroslava Soldánová, Christian K. Feld; Aneta Kostadinova, Bernd Sures
Description:	Raw sampling data of trematode infections in lymnaeid and planorbid snails from the Ruhr area, Germany
Date:	January 2020

## Sheet: Sampling data
Lake	Sample Code	Snail sp.	Sample date	No. Snails	No. Inf. Snails	Prevalence	Opisthioglyphe ranae	Plagiorchis elegans	Echinoparyphium aconiatum	Echinoparyphium recurvatum	Echinostoma revolutum	Echinostoma sp. IG	Petasiger radiatus	Neopetasiger sp. 1	Neopetasiger sp. 2	Neopetasiger sp. 3	Australapatemon burti	Apatemon gracilis	Diplostomum pseudospathaceum	Diplostomum parviventosum	Diplostomum mergi 2	Diplostomum mergi 3	Diplostomum mergi 4	Diplostomum sp. "Clade Q"	Diplostomum spathaceum	Diplostomum baeri	Tylodelphis excavata	Trichobilharzia franki*	Trichobilharzia szidati	Tylodelphys clavata	Notocotylus attenuatus	Sanguinicola inermis	Hysteromorpha triloba	Cotylurus cornutus	Cotylurus brevis	Cotylurus sp.	Cyclocoelum sp.	Asymphylodora tincae	Schistosomatidae gen. sp. 1	Schistosomatidae gen. sp. 2	Schistosomatidae gen. sp. 3	Schistosomatidae gen. sp. 4
Verse	1Ve1	R. peregra	2012-05-22	72	1	1.38889				1
Verse	2Ve1	R. peregra	2012-06-01	114	3	2.63158		1		2
Verse	3Ve1	R. peregra	2012-06-25	46	0	0
Verse	4Ve1	R. peregra	2012-07-24	55	1	1.81818		1
Verse	5Ve1	R. peregra	2012-08-29	7	2	28.5714				2
Verse	X2Ve1	R. peregra	2013-06-22	5	1	20
Verse	X3Ve1	R. peregra	2013-07-19	8	0	0
Verse	X4Ve1	R. peregra	2013-08-19	5	0	0
Verse	X5Ve1	R. peregra	2013-09-22	1	0	0
Verse	3Ve1	G. albus	2012-05-22	1	1	100											1
Verse	X2Ve1	G. albus	2013-06-22	5	0	0
Sorpe	1So1	R. auricularia	2012-05-17	21	2	9.52381																									2
Sorpe	1So2	R. auricularia	2012-05-17	22	6	27.2727		2	1				2															1
Sorpe	2So1	R. auricularia	2012-05-17	25	14	56		4		6																		1		2	1	1
Sorpe	2So2	R. auricularia	2012-05-17	31	6	19.3548		3		1																					1	1
Sorpe	2So3	R. auricularia	2012-05-17	1	0	0
Sorpe	3So1	R. auricularia	2012-06-25	24	9	37.5				3																		4			1	1
Sorpe	3So2	R. auricularia	2012-06-25	21	7	33.3333				2																		1			4
Sorpe	4So1	R. auricularia	2012-07-24	3	2	66.6667				1			1
Sorpe	4So2	R. auricularia	2012-07-24	24	11	45.8333		1		5			2																		2	1
Sorpe	5So1	R. auricularia	2012-08-29	3	3	100				1			2
Sorpe	5So2	R. auricularia	2012-08-29	46	23	50				6			3				3				1							2		4	3			1
Sorpe	6So2	R. auricularia	2012-09-15	27	16	59.2593		1		12			2															1
Sorpe	X1So1	R. auricularia	2103-05-26	2	0	0
Sorpe	X1So2	R. auricularia	2103-05-26	7	0	0
Sorpe	X2So1	R. auricularia	2013-06-22	3	1	33.3333																						1
Sorpe	X2So2	R. auricularia	2013-06-22	15	7	46.6667		4																				4
Sorpe	X3So1	R. auricularia	2013-07-19	1	0	0
Sorpe	X3So2	R. auricularia	2013-07-19	4	2	50				2
Sorpe	X4So2	R. auricularia	2013-08-19	30	24	80		1		5			8															2			1			3			3
Sorpe	X5So1	R. auricularia	2013-09-22	28	22	78.5714						1	19								3
Sorpe	X4So2	L. stagnalis	2013-08-19	1	0	0
Sorpe	2So2	S. palustris	2012-05-17	1	0	0
Sorpe	4So2	S. palustris	2012-07-24	8	1	12.5
Sorpe	5So1	S. palustris	2012-08-29	1	0	0
Sorpe	5So2	S. palustris	2012-08-29	5	0	0
Sorpe	X2So2	S. palustris	2013-06-22	3	1	33.3333		1
Henne	1Hn1	R. auricularia	2012-05-22	2	0	0
Henne	1Hn2	R. auricularia	2012-05-22	6	1	16.6667																									1
Henne	1Hn3	R. auricularia	2012-05-22	1	0	0
Henne	2Hn2	R. auricularia	2012-06-01	1	1	100		1
Henne	3Hn1	R. auricularia	2012-06-25	1	0	0
Henne	3Hn2	R. auricularia	2012-06-25	3	0	0
Henne	4Hn2	R. auricularia	2012-07-25	51	20	39.2157		1	9	2			4															1
Henne	5Hn1	R. auricularia	2012-08-29	52	13	25		3			1																			3	6
Henne	5Hn2	R. auricularia	2012-08-30	50	22	44		4		7	5		4																	2
Henne	6Hn1	R. auricularia	2012-09-15	25	7	28		1					1																	3	2
Henne	6Hn2	R. auricularia	2012-09-16	28	6	21.4286	1	2		1			1																						2
Henne	X1Hn2	R. auricularia	2013-05-26	1	0	0
Henne	X2Hn2	R. auricularia	2013-06-22	12	1	8.33333																									1
Henne	X3Hn2	R. auricularia	2013-07-19	10	2	20																									2
Henne	X4Hn2	R. auricularia	2013-08-19	8	4	50							4
Henne	X5Hn2	R. auricularia	2013-09-22	5	3	60							3
Henne	5Hn2	R. peregra	2012-08-30	16	12	75				4	6		1																							1
Henne	X1Hn2	R. peregra	2013-05-26	7	0	0
Henne	X2Hn2	R. peregra	2013-06-22	8	4	50		1		1																					1
Henne	X3Hn2	R. peregra	2013-07-19	2	0	0
Henne	X4Hn2	R. peregra	2013-08-19	3	3	100							3
Henne	1Hnold1	G. albus	2012-05-22	1	0	0
Henne	1Hn2	G. albus	2012-05-22	82	3	3.65854							1				2
Henne	2Hn2	G. albus	2012-06-01	152	6	3.94737											4																1
Henne	2Hn3	G. albus	2012-06-01	3	0	0
Henne	3Hn2	G. albus	2012-06-25	225	25	11.1111							3				18																							1
Henne	4Hn2	G. albus	2012-07-25	222	35	15.7658							2	1			30																						1	1
Henne	5Hn2	G. albus	2012-08-30	194	50	25.7732							9	1	1		35																3
Henne	6Hn2	G. albus	2012-09-16	219	38	17.3516							6				28																3							1
Henne	X1Hn2	G.albus	2013-05-26	88	3	3.40909											3
Henne	X2Hn2	G.albus	2013-06-22	109	0	0
Henne	X3Hn2	G.albus	2013-07-19	225	4	1.77778							1				3
Henne	X4Hn2	G.albus	2013-08-19	136	59	43.3824							15	1	1	1	12																26
Henne	X5Hn2	G.albus	2013-09-22	272	48	17.6471							6			1	9																31
Henne	1Hn2	S. nitida	2012-05-22	13	0	0
Henne	3Hn2	S. nitida	2012-06-25	43	1	2.32558																																			1
Henne	4Hn2	S. nitida	2012-07-25	45	0	0
Henne	5Hn2	S. nitida	2012-08-30	20	0	0
Henne	6Hn2	S. nitida	2012-09-16	6	1	16.6667											1
Henne	X2Hn2	S. nitida	2013-06-22	6	0	0
Henne	X3Hn2	S. nitida	2013-07-19	5	0	0
Henne	X4Hn2	S. nitida	2013-08-19	32	2	6.25											1
Henne	X5Hn2	S. nitida	2013-09-22	10	1	10																											1
Hengstey	1He1	R. auricularia	2012-05-18	24	0	0
Hengstey	1He2	R. auricularia	2012-05-18	22	3	13.6364		1																							2
Hengstey	1He3	R. auricularia	2012-05-18	3	0	0
Hengstey	2He1	R. auricularia	2012-06-02	7	0	0
Hengstey	2He2	R. auricularia	2012-06-02	33	2	6.06061		1									1
Hengstey	2He3	R. auricularia	2012-06-02	25	2	8		1																							1
Hengstey	3He1	R. auricularia	2012-06-26	4	0	0
Hengstey	3He2	R. auricularia	2012-06-26	20	3	15		1					1																		1
Hengstey	4He1	R. auricularia	2012-07-25	87	47	54.023		3		3			10								2									1	5			2			21
Hengstey	4He2	R. auricularia	2012-07-25	31	12	38.7097		4					5				2														1
Hengstey	4He3	R. auricularia	2012-07-25	95	17	17.8947		6		2																					2			2
Hengstey	5He1	R. auricularia	2012-08-30	66	3	4.54545		1					2
Hengstey	5He2	R. auricularia	2012-08-30	2	0	0
Hengstey	5He3	R. auricularia	2012-08-30	98	76	77.551		14		3			13				2	1		7		1	1		4	1				8	3						16
Hengstey	6He1	R. auricularia	2012-09-16	31	2	6.45161			1				1
Hengstey	6He3	R. auricularia	2012-09-16	48	11	22.9167		4					3								1				1						1			1
Hengstey	X1He1	R. auricularia	2013-05-27	3	0	0
Hengstey	X1He2	R. auricularia	2013-05-27	6	0	0
Hengstey	X2He1	R. auricularia	2013-06-23	34	0	0
Hengstey	X2He2	R. auricularia	2013-06-23	14	0	0
Hengstey	X2He3	R. auricularia	2013-06-23	14	2	14.2857		1																													1
Hengstey	X3He1	R. auricularia	2013-07-20	42	19	45.2381				1			15								2
Hengstey	X3He2	R. auricularia	2013-07-20	3	0	0
Hengstey	X3He3	R. auricularia	2013-07-20	32	5	15.625							2									1
Hengstey	X4He1	R. auricularia	2013-08-20	34	5	14.7059				1			3															1
Hengstey	X4He2	R. auricularia	2013-08-20	30	11	36.6667		2					6								2									1
Hengstey	X4He3	R. auricularia	2013-08-20	28	20	71.4286	1	7		1			8											1	1						1			1
Hengstey	X5He1	R. auricularia	2013-09-23	19	5	26.3158			1				2																	1							1
Hengstey	X5He2	R. auricularia	2013-09-23	30	7	23.3333		1					3												1			2
Hengstey	X5He3	R. auricularia	2013-09-23	64	58	90.625	2	19		3			20				4			2		2						1			4
Hengstey	1He1	S. palustris	2012-05-18	59	1	1.69492													1
Hengstey	2He1	S. palustris	2012-06-02	71	0	0
Hengstey	2He2	S. palustris	2012-06-02	55	1	1.81818				1
Hengstey	2He3	S. palustris	2012-06-02	4	0	0
Hengstey	3He1	S. palustris	2012-06-26	103	2	1.94175													1																			1
Hengstey	3He2	S. palustris	2012-06-26	30	2	6.66667													1											1
Hengstey	4He1	S. palustris	2012-07-25	134	61	45.5224	1				1								3																		55
Hengstey	4He2	S. palustris	2012-07-25	12	0	0
Hengstey	4He3	S. palustris	2012-07-25	2	0	0
Hengstey	5He1	S. palustris	2012-08-30	46	8	17.3913		2											6
Hengstey	5He2	S. palustris	2012-08-30	5	0	0
Hengstey	5He3	S. palustris	2012-08-30	2	0	0
Hengstey	6He1	S. palustris	2012-09-16	2	0	0
Hengstey	6He2	S. palustris	2012-09-16	5	0	0
Hengstey	X1He1	S. palustris	2013-05-27	43	1	2.32558	1
Hengstey	X1He2	S. palustris	2013-05-27	5	0	0
Hengstey	X2He1	S. palustris	2013-06-23	10	0	0
Hengstey	X2He2	S. palustris	2013-06-23	2	0	0
Hengstey	X3He1	S. palustris	2013-07-20	5	1	20																																				1
Hengstey	X4He1	S. palustris	2013-08-20	8	2	25													2
Hengstey	X4He2	S. palustris	2013-08-20	10	1	10													1
Hengstey	X5He1	S. palustris	2013-09-23	1	0	0
Hengstey	X5He3	S. palustris	2013-09-16	1	1	100													1
Hengstey	1He3	L. stagnalis	2012-05-18	1	0	0
Hengstey	2He3	L. stagnalis	2012-06-02	4	0	0
Hengstey	3He1	L. stagnalis	2012-06-26	2	0	0
Hengstey	4He1	L. stagnalis	2012-07-25	11	2	18.1818													1
Hengstey	4He3	L. stagnalis	2012-07-25	4	0	0
Hengstey	5He1	L. stagnalis	2012-08-30	33	4	12.1212													3
Hengstey	5He3	L. stagnalis	2012-08-30	27	3	11.1111													1
Hengstey	6He1	L. stagnalis	2012-09-16	11	2	18.1818													2
Hengstey	6He3	L. stagnalis	2012-09-16	7	1	14.2857													1
Hengstey	X1He1	L. stagnalis	2013-05-27	1	0	0
Hengstey	X1He2	L. stagnalis	2013-05-27	1	0	0
Hengstey	X2He1	L. stagnalis	2013-06-23	8	0	0
Hengstey	X2He2	L. stagnalis	2013-06-23	4	0	0
Hengstey	X3He1	L. stagnalis	2013-07-20	7	1	14.2857													1
Hengstey	X3He3	L. stagnalis	2013-07-20	2	1	50													1
Hengstey	X4He1	L. stagnalis	2013-08-20	16	1	6.25													1
Hengstey	X4He2	L. stagnalis	2013-08-20	3	1	33.3333													1
Hengstey	X4He3	L. stagnalis	2013-08-20	18	3	16.6667													3
Hengstey	X5He1	L. stagnalis	2013-09-23	15	3	20													2
Hengstey	X5He2	L. stagnalis	2013-09-23	1	0	0
Hengstey	X5He3	L. stagnalis	2013-09-23	32	11	34.375	3												5										2
Hengstey	2He3	G. albus	2012-06-02	2	0	0
Hengstey	X1He1	G. albus	2013-05-27	17	0	0
Hengstey	X4He1	G. albus	2013-08-20	3	0	0
Hengstey	X4He2	G. albus	2013-08-20	5	1	20										1
Hengstey	X5He1	G. albus	2013-09-23	1	1	100																											1
Baldeney	1Ba6	R. auricularia	2012-05-19	5	0	0
Baldeney	1Ba9	R. auricularia	2012-05-19	14	2	14.2857	1																								1
Baldeney	1Ba11	R. auricularia	2012-05-19	2	1	50																						1
Baldeney	2Ba1	R. auricularia	2012-06-03	3	1	33.3333																									1
Baldeney	2Ba2	R. auricularia	2012-06-03	1	0	0
Baldeney	2Ba6	R. auricularia	2012-06-03	7	0	0
Baldeney	2Ba9	R. auricularia	2012-06-04	14	2	14.2857	1																							1
Baldeney	2Ba11	R. auricularia	2012-06-04	1	0	0
Baldeney	3Ba1	R. auricularia	2012-06-27	2	0	0
Baldeney	3Ba3	R. auricularia	2012-06-27	1	0	0
Baldeney	3Ba6	R. auricularia	2012-06-28	16	0	0
Baldeney	3Ba9	R. auricularia	2012-06-28	32	6	18.75							6
Baldeney	3Ba12	R. auricularia	2012-06-28	1	0	0
Baldeney	4Ba4	R. auricularia	2012-07-26	8	1	12.5							1
Baldeney	4Ba6	R. auricularia	2012-07-26	18	2	11.1111	1																							1
Baldeney	4Ba9	R. auricularia	2012-07-27	3	1	33.3333							1
Baldeney	4Ba11	R. auricularia	2012-07-27	42	13	30.9524				1			12
Baldeney	5Ba4	R. auricularia	2012-08-27	5	0	0
Baldeney	5Ba6	R. auricularia	2012-08-27	24	0	0
Baldeney	5Ba9	R. auricularia	2012-08-27	23	1	4.34783																								1
Baldeney	5Ba11	R. auricularia	2012-08-27	26	14	53.8462							13															1
Baldeney	5Ba12	R. auricularia	2012-08-27	1	0	0
Baldeney	6Ba6	R. auricularia	2012-09-14	4	1	25																								1
Baldeney	6Ba9	R. auricularia	2012-09-14	15	1	6.66667																									1
Baldeney	6Ba11	R. auricularia	2012-09-14	7	0	0
Baldeney	X1Ba6	R. auricularia	2013-05-27	1	0	0
Baldeney	X1Ba11	R. auricularia	2013-05-27	1	0	0
Baldeney	X2Ba9	R. auricularia	2013-06-23	1	0	0
Baldeney	X3Ba6	R. auricularia	2013-07-20	34	1	2.94118							1
Baldeney	X3Ba9	R. auricularia	2013-07-20	9	1	11.1111							1								1
Baldeney	X3Ba11	R. auricularia	2013-07-20	6	2	33.3333							2
Baldeney	X4Ba6	R. auricularia	2013-08-20	15	2	13.3333						1	1
Baldeney	X4Ba9	R. auricularia	2013-08-20	16	4	25							3
Baldeney	X4Ba11	R. auricularia	2013-08-20	5	3	60							2				1
Baldeney	X5Ba11	R. auricularia	2013-09-23	3	2	66.6667							1																								1
Baldeney	1Ba6	S.palustris	2012-05-19	1	1	100	1
Baldeney	1Ba8	S.palustris	2012-05-19	2	0	0
Baldeney	1Ba10	S.palustris	2012-05-19	2	0	0
Baldeney	1Ba11	S.palustris	2012-05-19	1	0	0
Baldeney	2Ba10	S.palustris	2012-06-04	4	0	0
Baldeney	3Ba6	S.palustris	2012-06-27	1	0	0
Baldeney	3Ba10	S.palustris	2012-06-28	2	0	0
Baldeney	4Ba9	S.palustris	2012-07-26	1	0	0
Baldeney	4Ba11	S.palustris	2012-07-27	3	1	33.3333																								1
Baldeney	5Ba6	S.palustris	2012-08-27	5	1	20													1
Baldeney	5Ba10	S.palustris	2012-08-27	6	0	0
Baldeney	5Ba11	S.palustris	2012-08-27	1	0	0
Baldeney	X1Ba9	S.palustris	2013-05-27	1	0	0
Baldeney	X4Ba9	S.palustris	2013-08-20	5	3	60	2												1
Baldeney	1Ba11	S. nitida	2012-05-19	2	0	0
Baldeney	2Ba12	S. nitida	2012-06-04	13	0	0
Baldeney	2Ba11	L. stagnalis	2012-06-04	1	0	0
Baldeney	3Ba10	L. stagnalis	2012-07-28	8	0	0
Baldeney	4Ba10	L. stagnalis	2012-07-27	1	0	0
Baldeney	4Ba11	L. stagnalis	2012-07-27	4	0	0
Baldeney	4Ba12	L. stagnalis	2012-07-27	2	0	0
Baldeney	5Ba9	L. stagnalis	2012-08-27	2	0	0
Baldeney	5Ba10	L. stagnalis	2012-08-27	2	2	100													2
Baldeney	5Ba11	L. stagnalis	2012-08-27	5	1	20																								1
Baldeney	6Ba9	L. stagnalis	2012-09-14	1	1	100													1
Baldeney	6Ba11	L. stagnalis	2012-09-14	2	1	50																								1
Baldeney	X4Ba6	L. stagnalis	2013-08-20	1	0	0
Baldeney	X4Ba9	L. stagnalis	2013-08-20	1	1	100													1
Baldeney	X5Ba11	L. stagnalis	2013-09-23	6	1	16.6667	1												1
Baldeney	1Ba11	G. albus	2012-05-19	3	0	0
Baldeney	2Ba12	G. albus	2012-06-04	2	0	0
Baldeney	X3Ba11	G. albus	2013-07-20	6	3	50							2														1
Baldeney	X4Ba11	G. albus	2013-08-20	8	5	62.5							3																							2
Total				5347	1049	19.6185	16	100	12	80	13	2	246	3	2	3	160	1	45	9	12	4	1	1	7	1	1	24	2	33	52	4	66	10	2	3	98	1	1	3	1	1
